# Supplementary material for: Genomic Characteristics of Genetic Creutzfeldt-Jakob Disease Patients with V180I Mutation and Associations with Other Neurodegenerative Disorders
Source: PLoS One. 2016 Jun 24;11(6):e0157540. doi: 10.1371/journal.pone.0157540 (PMC4920420; doi:10.1371/journal.pone.0157540)
Supplement: S4 Table — All information for the 1,102 variants, including variants generated during the validation process (see stage IV and V in Fig 3). The Fluidigm array design results are listed in the last two columns. Ninety-nine variants were not designed for Fluidigm SNPtypeAssays for the following reasons: the target design parameters were not met, and there were regions containing large repeats and/or complex genomic diversity; GC contents were outside of the range of product specification; adjacent variant(s) were found within 30 bp of the target SNP; and target sequences were not supported. ‘High’ indicates that the target could be designed to the product specifications; ‘Medium’ indicates that the target could be designed, but with limited support because of problems such as high GC content (over 65%) of the target or indel target. (XLSX) [file pone.0157540.s006.xlsx]

## Sheet: S3_Table
S4 Table: Information for 1,102 variants All information for the 1,102 variants, including variants generated during the validation process (see stage Ⅳ and Ⅴ in Figure 3). The Fluidigm array design results are listed in the last two columns. Ninety-nine variants were not designed for Fluidigm SNPtypeAssays for the following reasons: the target design parameters were not met, and there were regio…
chr	bp	rs	ref	alt	phred	No. of observed patients	Design results of validation sites	Fluidigm assay design fail reasons	Validation process performed sites	Validation results
1	13183045	rs201318324	A	C	175.73	5	High	–	O	Failed
1	13183187	rs149345149	A	G	242.67	5	High	–	O	Failed
1	13183188	rs144308453	T	A	309.38	5	High	–	O	Failed
1	13183238	rs150951326	T	C	162.8	5	High	–	O	Failed
1	13183248	rs141472183	T	A	164.48	5	High	–	O	Failed
1	13183249	rs139566100	C	A	158.07	5	High	–	O	Failed
1	16892274	rs200214040	A	T	444.14	5	High	–	O	Failed
1	16892279	rs201138727	C	A	507.71	5	High	–	O	Failed
1	16909134	rs201581469	G	A	47.22	5	Not Designable	Blat fail	–	–
1	117487711	rs4546904	T	A	523.53	5	High	–	O	Failed
1	144854598	rs3863691	C	T	553.58	5	Not Designable	Adjacent SNP(s) within 30bps of target SNP.	–	–
1	201178924	rs6678538	A	G	180.53	5	High	–	O	Failed
1	201180092	rs11803067	A	G	60.76	5	High	–	O	Failed
10	126727602	rs76555439	T	A	503.35	5	High	–	O	Failed
10	126727604	rs78849795	T	C	437.38	5	High	–	O	Failed
11	1017337	rs76686156	T	C	613.56	5	Not Designable	Adjacent SNP(s) within 30bps of target SNP.	–	–
11	1017338	rs78943453	C	A	628.97	5	High	–	O	Failed
11	1017793	rs77940304	T	G	113.46	5	Medium		O	Failed
11	1018167	rs111749447	ATCG	A	781.66	5	Medium		O	Failed
11	1018237	rs79892432	G	A	120.04	5	Not Designable	Adjacent SNP(s) within 30bps of target SNP.	–	–
11	1092859	rs12786542	A	C	343.97	5	Not Designable	Target sequence not supported.	–	–
11	48347142	rs79891698	C	T	551.08	5	Not Designable	Target sequence not supported.	–	–
11	48347144	rs79124801	T	C	553.35	5	High	–	O	Failed
11	56143415	rs77097210	A	G	156.14	5	High	–	O	Failed
11	56143425	rs77641782	T	C	142.28	5	Not Designable	Adjacent SNP(s) within 30bps of target SNP.	–	–
11	56143562	rs80111030	A	G	186.07	5	High	–	O	Failed
11	56143564	rs77640279	G	T	219.24	5	High	–	O	Failed
11	56143699	rs4990121	T	G	279.46	5	Not Designable	Adjacent SNP(s) within 30bps of target SNP.	–	–
11	56143716	rs10896309	T	C	234.52	5	High	–	O	Failed
11	56143717	rs10896310	G	A	227.4	5	High	–	O	Failed
11	56143725	rs77042014	C	G	193.41	5	High	–	O	Failed
11	56143730	rs55860603	C	G	178.71	5	High	–	O	Failed
11	102738795	rs68192523	G	GT,T	1042.89	5	High	–	O	Failed
12	40880587	rs67041633	T	A	249.4	5	High	–	O	Failed
12	40884257	rs201502294	G	A	170.17	5	High	–	O	Failed
12	40907570	rs78011677	C	T	200.74	5	High	–	O	Failed
12	40907571	rs78409264	A	G	202.98	5	High	–	O	Failed
16	70954571	rs8044001	C	T	342.96	5	High	–	O	Failed
17	20770002	rs80298820	C	A	375.52	5	High	–	O	Failed
17	20770003	rs76947654	C	G	374.34	5	High	–	O	Failed
17	26708302	rs71373646	G	T	364.68	5	High	–	O	Failed
17	26708550	rs11658194	T	C	390.44	5	Not Designable	Adjacent SNP(s) within 30bps of target SNP.	–	–
17	26708551	rs63491460	C	G	363.53	5	Medium	–	O	Failed
17	41960634	rs440755	G	C	168.81	5	Medium	–	O	Failed
17	43318779	rs7219366	C	G	484.27	5	Not Designable	Target sequence not supported.	–	–
19	22155696	rs201427226	T	C	56.08	5	High	–	O	Failed
19	22155725	rs200459967	C	G	55.37	5	High	–	O	Failed
19	41386486	rs3815708	C	A	57.47	5	Not Designable	Target sequence not supported.	–	–
19	43865321	rs201821720	T	A	70.79	5	High	–	O	Failed
19	43865324	rs200145410	A	G	69.32	5	High	–	O	Failed
2	96525718	rs77057279	G	T	275.12	5	High	–	O	Failed
2	96525723	rs77757712	C	T	163.36	5	High	–	O	Failed
2	96610399	rs116594293	C	A	573.64	5	High	–	O	Failed
2	96610410	rs77220524	T	A	534.37	5	High	–	O	Failed
2	96610413	rs74491979	C	T	571.42	5	Not Designable	Target sequence not supported.	–	–
2	96616504	rs78179792	C	A	842.85	5	Not Designable	Adjacent SNP(s) within 30bps of target SNP.	–	–
2	96616506	rs79025720	G	C	744.74	5	Not Designable	Adjacent SNP(s) within 30bps of target SNP.	–	–
2	96616507	rs79603357	C	A	738.13	5	Not Designable	Adjacent SNP(s) within 30bps of target SNP.	–	–
2	98128256	rs140876104	C	T	435.27	5	Not Designable	Blat fail	–	–
2	113145814	rs200737546	C	T	105.93	5	Not Designable	Blat fail	–	–
2	133075365	rs7349215	G	A	733.68	5	High	–	O	Failed
2	230451482	rs7601543	C	T	714.37	5	High	–	O	Failed
2	232087475	rs1626451	T	A	991.54	5	Not Designable	Target sequence not supported.	–	–
20	590542	rs2754502	C	G	103.29	5	Medium	–	O	Failed
20	4680404	rs74315408	G	A	204.1	5	Not Designable	Adjacent SNP(s) within 30bps of target SNP.	–	–
21	11098715	rs78232757	C	A	481.41	5	Not Designable	Adjacent SNP(s) within 30bps of target SNP.	–	–
3	75718154	rs201490313	G	C	491.25	5	Not Designable	Target sequence not supported.	–	–
3	75718174	rs200526067	C	T,G	111.5	5	Not Designable	Target sequence not supported.	–	–
3	75718298	rs113116640	C	T	333.27	5	Medium	–	O	Failed
3	75718347	rs201901848	G	A	690.02	5	Medium	–	O	Failed
3	75718374	rs62248001	G	A	218.45	5	Medium	–	O	Failed
3	75718388	rs201273798	G	A	335.36	5	Not Designable	Target sequence not supported.	–	–
3	75718448	rs191107227	G	A	216.88	5	High	–	O	Failed
3	75718703	rs200665140	G	A	374.64	5	Medium	–	O	Failed
3	75718724	rs199762431	G	A	337.91	5	Medium	–	O	Failed
3	75719280	rs148194149	C	T	206.4	5	High	–	O	Failed
3	100170596	rs75122231	T	C	109.1	5	Not Designable	Target sequence not supported.	–	–
3	112648127	rs4596117	T	G	750.52	5	High	–	O	validated but observed in healthy individuals
3	153839959	rs59508481	C	T	177.05	5	Medium	–	O	Failed
3	195451880	rs142096782	A	G	325.6	5	High	–	O	Failed
3	195451881	rs146888306	G	A	360.07	5	Not Designable	Blat fail	–	–
4	86016	rs57253237	G	GC	799.17	5	Medium	–	O	Failed
4	86022	rs74490941	C	A	541.1	5	Not Designable	Target sequence not supported.	–	–
4	86023	rs78362263	A	T	553.08	5	High	–	O	Failed
4	86024	rs77715101	G	A	539.79	5	High	–	O	Failed
4	86031	rs59265003	CA	C	632.76	5	Medium	–	O	Failed
4	86034	rs57594632	TC	T	640.89	5	Medium	–	O	Failed
4	190874234	rs200620299	C	T	213.63	5	High	–	O	Failed
4	190876192	rs200322789	A	C	94.9	5	Not Designable	Target sequence not supported.	–	–
4	190876301	rs150472183	C	A	256.37	5	Not Designable	Target sequence not supported.	–	–
7	100371474	rs78193191	G	A	389.39	5	Not Designable	Adjacent SNP(s) within 30bps of target SNP.	–	–
7	100550289	rs71540916	G	T	97.26	5	High	–	O	Failed
7	100550656	rs139001147	T	A	167.13	5	High	–	O	Failed
7	100550744	rs76608602	A	C	376.39	5	Not Designable	Target sequence not supported.	–	–
7	100550767	rs28546921	T	A	344.94	5	Not Designable	Target sequence not supported.	–	–
7	100550800	rs28420633	G	A	201.09	5	High	–	O	Failed
7	100550851	rs113108647	G	A	55.47	5	High	–	O	Failed
7	100551842	rs75365561	C	T	546.14	5	High	–	O	Failed
7	100552435	rs76244845	T	A	373.53	5	High	–	O	Failed
7	100552436	rs78685360	C	T	356.26	5	High	–	O	Failed
7	100552549	rs73163760	C	A	459.73	5	High	–	O	Failed
7	100552550	rs73163762	T	C	453.06	5	High	–	O	Failed
7	100552711	rs75799835	T	A	347.6	5	High	–	O	Failed
8	18729817	rs59018241	G	A	869.52	5	High	–	O	Failed
8	52733054	rs116852339	C	T	97.83	5	Not Designable	Target sequence not supported.	–	–
8	52733079	rs75865149	A	C	120.14	5	High	–	O	Failed
9	69423519	rs200680467	C	A	283.47	5	Not Designable	Blat fail	–	–
9	69423521	rs201552325	T	C	302.21	5	Not Designable	Blat fail	–	–
X	35821055	rs4829390	A	G	594.74	5	High	–	O	Failed
X	82764042	rs5921979	G	C	454.87	5	High	–	O	Failed
3	75787251	chr3_75787251	T	C	55.13	5	Not Designable	Adjacent SNP(s) within 30bps of target SNP.	–	–
4	190884280	chr4_190884280	A	G	133.89	5	Not Designable	Adjacent SNP(s) within 30bps of target SNP.	–	–
11	56143907	chr11_56143907	A	G	61.11	4	Not Designable	Adjacent SNP(s) within 30bps of target SNP.	–	–
19	38622335	chr19_38622335	T	C	170.72	4	Not Designable	Adjacent SNP(s) within 30bps of target SNP.	–	–
3	75787299	chr3_75787299	G	A	395.21	3	Not Designable	Adjacent SNP(s) within 30bps of target SNP.	–	–
8	10467550	chr8_10467550	T	C	71.13	3	Not Designable	Adjacent SNP(s) within 30bps of target SNP.	–	–
8	10467629	chr8_10467629	T	TTTC	430.73	3	Not Designable	Adjacent SNP(s) within 30bps of target SNP.	–	–
1	234601451	chr1_234601451	T	A	37.72	2	Not Designable	Adjacent SNP(s) within 30bps of target SNP.	–	–
11	1093484	chr11_1093484	T	C	42.11	2	Not Designable	Adjacent SNP(s) within 30bps of target SNP.	–	–
11	1093541	chr11_1093541	G	C	28.08	2	Not Designable	Adjacent SNP(s) within 30bps of target SNP.	–	–
11	1093618	chr11_1093618	A	C	49.06	2	Not Designable	Adjacent SNP(s) within 30bps of target SNP.	–	–
19	4511085	chr19_4511085	C	T	80.02	2	Not Designable	Adjacent SNP(s) within 30bps of target SNP.	–	–
19	22363893	chr19_22363893	A	G	50.57	2	Not Designable	Adjacent SNP(s) within 30bps of target SNP.	–	–
19	22363960	chr19_22363960	A	G	39.4	2	Not Designable	Adjacent SNP(s) within 30bps of target SNP.	–	–
19	22363961	chr19_22363961	A	T	37.89	2	Not Designable	Adjacent SNP(s) within 30bps of target SNP.	–	–
2	187559047	chr2_187559047	G	GCAA	601.11	2	Not Designable	Adjacent SNP(s) within 30bps of target SNP.	–	–
20	29628273	chr20_29628273	A	G	51.83	2	Not Designable	Adjacent SNP(s) within 30bps of target SNP.	–	–
3	195511268	chr3_195511268	T	A	85.05	2	High	–	O	Failed
3	195513076	chr3_195513076	C	T	166.02	2	High	–	O	Failed
5	90445854	chr5_90445854	A	T	24.87	2	Not Designable	Adjacent SNP(s) within 30bps of target SNP.	–	–
9	69423258	chr9_69423258	G	T	21.38	2	Not Designable	Blat fail	–	–
9	69423274	chr9_69423274	C	T	32.22	2	Not Designable	Blat fail	–	–
9	69423288	chr9_69423288	A	G	27.75	2	Not Designable	Blat fail	–	–
9	69423368	chr9_69423368	C	T	15.78	2	Not Designable	Blat fail	–	–
6	43488977	chr6_43488977	A	AAGTACTG	1137.77	1	High	–	O	validated
4	36230978	chr4_36230978	C	T	859.01	1	High	–	O	validated
12	44199353	chr12_44199353	G	GA	838.36	1	High	–	O	validated
3	148759321	chr3_148759321	C	T	739.86	1	Not Designable	Adjacent SNP(s) within 30bps of target SNP.	–	–
8	57218265	chr8_57218265	G	T	736.57	1	Not Designable	Adjacent SNP(s) within 30bps of target SNP.	–	–
6	150016270	chr6_150016270	G	A	706.69	1	Not Designable	Adjacent SNP(s) within 30bps of target SNP.	–	–
6	32411549	chr6_32411549	C	A	704.2	1	Not Designable	Adjacent SNP(s) within 30bps of target SNP.	–	–
5	101735259	chr5_101735259	C	T	699.41	1	Not Designable	Adjacent SNP(s) within 30bps of target SNP.	–	–
3	157160265	chr3_157160265	G	A	601.44	1	High	–	O	validated
5	140772565	chr5_140772565	A	ACGGAGTC	590.58	1	Not Designable	Adjacent SNP(s) within 30bps of target SNP.	–	–
3	194169200	chr3_194169200	A	G	588.66	1	High	–	O	validated
10	7651399	chr10_7651399	G	A	578.31	1	High	–	O	w/o patient no. 5*
2	141986753	chr2_141986753	G	C	575.51	1	Not Designable	Adjacent SNP(s) within 30bps of target SNP.	–	–
10	70333443	chr10_70333443	C	G	565.51	1	High	–	O	validated
9	135218144	chr9_135218144	T	C	561.62	1	High	–	O	w/o patient no. 5*
21	30927395	chr21_30927395	C	T	561.04	1	Not Designable	Adjacent SNP(s) within 30bps of target SNP.	–	–
11	84865664	chr11_84865664	G	C	558.24	1	Not Designable	Adjacent SNP(s) within 30bps of target SNP.	–	–
6	159646580	chr6_159646580	C	A	556.07	1	High	–	O	validated
1	150259289	chr1_150259289	A	G	551.42	1	High	–	O	validated
1	89657064	chr1_89657064	C	A	547.29	1	High	–	O	Sanger validation
6	97246455	chr6_97246455	T	C	546.2	1	High	–	O	validated
4	15009039	chr4_15009039	G	A	542.96	1	Not Designable	Adjacent SNP(s) within 30bps of target SNP.	–	–
4	190884281	chr4_190884281	G	GA	531.82	1	Not Designable	Adjacent SNP(s) within 30bps of target SNP.	–	–
7	27833960	chr7_27833960	T	C	525.2	1	Not Designable	Adjacent SNP(s) within 30bps of target SNP.	–	–
3	75787044	chr3_75787044	A	ACTT	518.91	1	Not Designable	Adjacent SNP(s) within 30bps of target SNP.	–	–
1	71542511	chr1_71542511	T	A	514.47	1	High	–	O	validated
9	72912888	chr9_72912888	G	T	512.07	1	High	–	O	Sanger validation
6	75884991	chr6_75884991	G	C	509.28	1	Not Designable	Adjacent SNP(s) within 30bps of target SNP.	–	–
3	64084843	chr3_64084843	C	T	492.99	1	High	–	O	w/o patient no. 5*
4	120072108	chr4_120072108	G	A	492.36	1	High	–	O	validated
1	112019482	chr1_112019482	C	T	490.71	1	Not Designable	Adjacent SNP(s) within 30bps of target SNP.	–	–
13	20426234	chr13_20426234	C	T	482.05	1	Not Designable	Adjacent SNP(s) within 30bps of target SNP.	–	–
18	20573159	chr18_20573159	G	A	477.67	1	Not Designable	Adjacent SNP(s) within 30bps of target SNP.	–	–
3	128991174	chr3_128991174	T	C	475.62	1	Not Designable	Adjacent SNP(s) within 30bps of target SNP.	–	–
11	7949567	chr11_7949567	G	A	475.54	1	Not Designable	Adjacent SNP(s) within 30bps of target SNP.	–	–
2	198001348	chr2_198001348	G	T	471.07	1	Not Designable	Adjacent SNP(s) within 30bps of target SNP.	–	–
7	37954042	chr7_37954042	T	C	460.64	1	High	–	O	validated
16	66603861	chr16_66603861	C	G	454.84	1	Not Designable	Adjacent SNP(s) within 30bps of target SNP.	–	–
2	165584607	chr2_165584607	C	T	453.13	1	Not Designable	Adjacent SNP(s) within 30bps of target SNP.	–	–
6	49668394	chr6_49668394	T	C	451.54	1	Not Designable	Adjacent SNP(s) within 30bps of target SNP.	–	–
1	201285776	chr1_201285776	C	A	447.38	1	High	–	O	validated
5	137548940	chr5_137548940	G	A	447.1	1	High	–	O	w/o patient no. 5*
1	157737036	chr1_157737036	G	A	446.02	1	Not Designable	Adjacent SNP(s) within 30bps of target SNP.	–	–
8	39468116	chr8_39468116	A	G	440.05	1	High	–	O	validated
19	12187139	chr19_12187139	A	G	431.18	1	High	–	O	w/o patient no. 5*
19	22363461	chr19_22363461	G	C	426.6	1	Not Designable	Adjacent SNP(s) within 30bps of target SNP.	–	–
7	87913523	chr7_87913523	G	T	418.72	1	High	–	O	w/o patient no. 5*
6	130763007	chr6_130763007	C	A	413.9	1	Not Designable	Adjacent SNP(s) within 30bps of target SNP.	–	–
15	52689461	chr15_52689461	A	T	413.77	1	High	–	O	w/o patient no. 5*
8	75932305	chr8_75932305	A	G	406.21	1	Not Designable	Adjacent SNP(s) within 30bps of target SNP.	–	–
2	75921513	chr2_75921513	C	T	406.11	1	Not Designable	Adjacent SNP(s) within 30bps of target SNP.	–	–
17	60637403	chr17_60637403	T	G	403.46	1	Not Designable	Blat fail	–	–
3	100058687	chr3_100058687	A	G	402.47	1	Not Designable	Adjacent SNP(s) within 30bps of target SNP.	–	–
5	110462528	chr5_110462528	C	T	402	1	Not Designable	Adjacent SNP(s) within 30bps of target SNP.	–	–
6	161015089	chr6_161015089	C	T	400.84	1	High	–	O	validated
5	95255233	chr5_95255233	T	C	394.42	1	Not Designable	Adjacent SNP(s) within 30bps of target SNP.	–	–
11	20622957	chr11_20622957	G	A	393.32	1	Medium	1	O	validated
2	158617401	chr2_158617401	C	G	389.39	1	Not Designable	Adjacent SNP(s) within 30bps of target SNP.	–	–
3	142257367	chr3_142257367	T	C	388.55	1	High	–	O	validated but observed in healthy group
4	95497131	chr4_95497131	A	G	387.9	1	High	–	O	validated
6	112457431	chr6_112457431	C	T	386.76	1	Not Designable	Adjacent SNP(s) within 30bps of target SNP.	–	–
14	53237822	chr14_53237822	T	C	384.88	1	Not Designable	Adjacent SNP(s) within 30bps of target SNP.	–	–
1	168165788	chr1_168165788	G	A	384.86	1	High	–	O	w/o patient no. 5*
6	46047904	chr6_46047904	C	T	384.81	1	High	–	O	w/o patient no. 5*
7	48392080	chr7_48392080	G	A	382.67	1	High	–	O	validated
10	27700759	chr10_27700759	A	G	382.54	1	High	–	O	w/o patient no. 5*
5	93727355	chr5_93727355	T	A	380.32	1	High	–	O	w/o patient no. 5*
7	64169019	chr7_64169019	G	GAA	379.67	1	Not Designable	Adjacent SNP(s) within 30bps of target SNP.	–	–
10	103901549	chr10_103901549	C	A	377.99	1	Not Designable	Target design parameters not met and may contain regions of large repeats and/or difficult genomic diversity.	–	–
15	63046071	chr15_63046071	A	G	377.8	1	High	–	O	validated but observed in healthy group
15	41634588	rs7178777	C	A	1677.89	1	High	–	O	validated but observed in healthy group
22	29885567	rs59279731	A	AAAGTCCCCTGAGAAGGCC	1611.13	2	Not Designable	Target design parameters not met and may contain regions of large repeats and/or difficult genomic diversity.	–	–
15	41634587	rs7178634	A	G	1573.88	1	High	–	O	validated but observed in healthy group
19	23542290	rs78089801	A	G	776.38	3	Not Designable	Adjacent SNP(s) within 30bps of target SNP.	–	–
13	38153424	rs200986202	T	A	765.23	1	High	–	O	validated
1	241946599	rs141496101	G	A	763.63	1	High	–	O	validated
3	122345682	rs151244693	G	A	746.64	1	High	–	O	Failed
11	118221350	rs3753058	G	T	746.27	4	High	–	O	Failed
3	15604937	rs147740656	C	G	739.39	1	High	–	O	validated
19	23542291	rs56958500	G	C	723.29	3	Not Designable	Adjacent SNP(s) within 30bps of target SNP.	–	–
12	40677699	rs34410987	C	T	707.14	1	High	–	O	Sanger validation
8	16850813	rs200152641	G	C	706.78	1	High	–	O	validated
1	248525291	rs28540568	G	C	688.32	1	Not Designable	Target sequence not supported.	–	–
4	48422226	rs146342071	G	A	668.85	1	High	–	O	validated
12	53189413	rs148531142	ACCAAAGCCACCAGCCCCT	A	660.79	2	Not Designable	fail due to indel	–	–
11	93129484	rs12282288	A	G	659.97	3	Not Designable	Target sequence not supported.	–	–
5	14608984	rs74815459	C	G	653.66	1	High	–	O	validated
9	32427337	rs189305274	G	A	648.63	1	High	–	O	validated
2	15744615	rs137946800	G	C	604.18	1	High	–	O	validated
15	62316036	rs180757384	G	A	603.35	1	High	–	O	Failed
15	57731443	rs151097746	G	C	586.42	1	–	–	–	–
5	77784845	rs146852158	C	T	582.77	1	–	–	–	–
1	220213579	rs199544775	C	T	581.02	1	–	–	–	–
11	8435077	rs3751095	C	T	575.51	1	–	–	–	–
2	37410588	rs199736299	T	C	566.82	1	–	–	–	–
8	95411768	rs119490107	C	A	566.71	1	–	–	–	–
13	39264735	rs183068418	T	C	563.3	1	–	–	–	–
16	56504531	rs3217263	GGAA	G	562.7	1	–	–	–	–
7	37934146	rs56128139	T	C	559.09	2	–	–	–	–
5	140502344	rs3733697	C	T	554.27	1	–	–	–	–
3	127379363	rs200281996	AGAAGAG	A	553.45	2	–	–	–	–
4	141323162	rs2567241	C	A	551.2	1	–	–	–	–
15	69728061	rs150307169	G	A	545.06	1	–	–	–	–
11	124310290	rs192662256	G	A	544.04	1	–	–	–	–
1	153346951	rs185042904	C	T	543.74	1	–	–	–	–
8	18079757	rs200617057	G	C	542.71	1	–	–	–	–
7	107564741	rs180804716	C	T	531.52	1	–	–	–	–
11	8435078	rs3751096	A	C	530.37	1	–	–	–	–
12	18237531	rs191143010	G	T	521.82	1	–	–	–	–
15	62232925	rs77555508	G	A	520.46	1	–	–	–	–
2	169761026	rs149663725	G	C	519.98	1	–	–	–	–
9	139957963	rs76231357	ATCGGG	A	516.54	1	–	–	–	–
6	71235680	rs189220440	A	G	516.31	1	–	–	–	–
1	53322964	rs190484906	G	A	513.57	1	–	–	–	–
2	98164020	rs76158480	C	T	508.49	3	–	–	–	–
10	91487648	rs200422852	A	G	508	1	–	–	–	–
17	34432664	rs1719152	T	A	505.66	3	–	–	–	–
22	32620349	rs149553377	C	T	500.49	1	–	–	–	–
20	43836516	rs75447646	G	A	497.09	1	–	–	–	–
5	142526934	rs189592386	G	A	493.38	1	–	–	–	–
5	140502343	rs3733698	C	T	493.22	1	–	–	–	–
18	57105365	rs115699870	G	A	493.04	1	–	–	–	–
17	20768755	rs139187048	CT	C	481.37	3	–	–	–	–
19	44636575	rs117617972	A	G	478.44	1	–	–	–	–
6	151673848	rs146940125	G	A	476.03	1	–	–	–	–
12	28459684	rs192440192	T	A	471.31	1	–	–	–	–
X	24735520	rs182025721	A	G	466.31	1	–	–	–	–
6	131911527	rs144470678	C	T	464.9	1	–	–	–	–
1	21226379	rs202235130	T	A	464.63	1	–	–	–	–
1	216138779	rs201281141	T	C	463.9	1	–	–	–	–
2	10862980	rs200699798	C	T	459.17	1	–	–	–	–
12	53091607	rs201227660	G	A	449.75	1	–	–	–	–
8	100155375	rs138171489	T	C	449.61	1	–	–	–	–
6	38998119	rs147878071	C	T	447.77	1	–	–	–	–
1	75107043	rs180780655	T	C	445.51	1	–	–	–	–
4	79851394	rs201820688	T	A	444.02	1	–	–	–	–
19	16528424	rs143490617	C	T	443.17	1	–	–	–	–
1	22828908	rs187346255	G	A	442.97	1	–	–	–	–
10	24813691	rs149399813	G	A	441.15	1	–	–	–	–
17	3029924	rs150924423	G	A	440.01	1	–	–	–	–
17	72921719	rs200493977	T	C	438.46	1	–	–	–	–
20	15967390	rs41275442	C	T	437.81	1	–	–	–	–
5	74712733	rs61759490	G	A	425.75	1	–	–	–	–
2	170175283	rs35642533	C	T	422.12	1	–	–	–	–
8	121209126	rs193209164	G	A	420.34	1	–	–	–	–
14	103576444	rs744153	C	G	416.97	3	–	–	–	–
10	102056790	rs7909153	G	A	415.95	1	–	–	–	–
17	663468	rs75027378	G	T	408.82	1	–	–	–	–
2	68765205	rs13404469	C	T	406.36	1	–	–	–	–
12	62783442	rs2290242	A	C	406.11	1	–	–	–	–
21	11039298	rs3888470	C	T	398.39	2	–	–	–	–
15	49059645	rs182018947	A	C	397.58	1	–	–	–	–
17	41891678	rs200615806	G	A	396.03	1	–	–	–	–
16	23716246	rs55772851	C	T	391.82	1	–	–	–	–
7	151802332	rs3778922	G	T	391.24	1	–	–	–	–
12	95927927	rs147287763	C	T	391.03	1	–	–	–	–
20	37580996	rs147472094	C	T	390.99	1	–	–	–	–
10	97599532	rs199915134	G	A	390.46	1	–	–	–	–
6	39512337	rs191227648	C	T	389.95	1	–	–	–	–
1	25617251	rs17418085	A	C	389.01	1	–	–	–	–
12	101018591	rs184447055	A	G	386.87	1	–	–	–	–
6	28056964	rs202100277	C	T	385.91	1	–	–	–	–
1	67558756	rs41313272	C	T	385.61	1	–	–	–	–
4	155253734	rs186083451	A	C	385.45	1	–	–	–	–
2	20234122	rs145912850	C	A	384.56	1	–	–	–	–
11	93492987	rs181140249	C	T	382.93	1	–	–	–	–
16	88599702	rs67873604	CTGG	C	382.18	1	–	–	–	–
11	5373309	rs115333544	C	A	381.31	2	–	–	–	–
18	61324200	rs117098817	C	G	380.72	1	–	–	–	–
6	152658141	rs28385621	C	A	379.21	1	–	–	–	–
16	74339610	rs3208883	G	A	378.35	1	–	–	–	–
13	46801725	rs76914233	G	A	377.93	1	–	–	–	–
2	37368817	rs199931311	T	C	377.35	1	–	–	–	–
11	902245	rs202056261	C	T	375.96	1	–	–	–	–
16	81236170	rs114930147	C	T	374.71	1	–	–	–	–
1	76288167	rs116141807	A	G	374.01	1	–	–	–	–
13	73345967	rs201212190	G	A	372.63	1	–	–	–	–
3	75718826	rs149526164	T	G	369.46	3	–	–	–	–
1	145323656	rs75252120	A	T	363.14	1	–	–	–	–
6	38820545	rs149016705	G	A	362.83	1	–	–	–	–
6	38810443	rs78877915	C	T	360.38	1	–	–	–	–
9	37356892	rs201119091	A	G	359.88	1	–	–	–	–
1	180953864	rs199638961	G	A	358.22	1	–	–	–	–
7	31690831	rs7799540	C	T	357.23	1	–	–	–	–
11	129756243	rs78010520	C	T	357.14	1	–	–	–	–
17	39658842	rs199762312	G	A	356.21	1	–	–	–	–
8	41397254	rs74703449	C	G	356.16	1	–	–	–	–
5	135276205	rs76075237	G	C	355.4	1	–	–	–	–
12	54894320	rs117605527	C	T	350.92	1	–	–	–	–
1	169390656	rs185164065	C	T	350.12	1	–	–	–	–
3	113323816	rs151104755	A	G	348.37	1	–	–	–	–
3	121445816	rs115429233	G	T	347.44	1	–	–	–	–
7	23240263	rs13243961	G	A	345.85	2	–	–	–	–
17	6663894	rs2271232	G	A	345.57	3	–	–	–	–
19	58718279	rs45580533	A	G	343.3	1	–	–	–	–
5	13714566	rs144949095	C	T	342.77	1	–	–	–	–
2	240985270	rs201073756	C	T	342.29	1	–	–	–	–
11	94322352	rs11020845	A	T	341.93	3	–	–	–	–
12	40882710	rs71434326	G	A	341.43	3	–	–	–	–
3	53265467	rs138887336	T	A	341.27	1	–	–	–	–
12	120313957	rs199871502	A	G	337.85	1	–	–	–	–
2	32475369	rs142177494	A	G	337.43	1	–	–	–	–
1	62593656	rs148404557	G	T	336.29	1	–	–	–	–
15	43621066	rs146519914	G	A	335.26	1	–	–	–	–
12	133682678	rs137888266	A	T	334.77	1	–	–	–	–
1	9118247	rs77511432	A	C	334.61	1	–	–	–	–
6	102483426	rs3213608	G	A	334.46	1	–	–	–	–
19	58290883	rs201188503	C	T	334.12	1	–	–	–	–
16	11217663	rs201675873	C	T	333.75	1	–	–	–	–
1	11831595	rs55990971	G	A	333.7	1	–	–	–	–
1	89652072	rs561037	C	T	333.49	3	–	–	–	–
19	19766929	rs200186450	C	T	332.68	1	–	–	–	–
2	102968211	rs10192036	C	A	332.62	2	–	–	–	–
17	33875518	rs182416283	G	A	329.12	1	–	–	–	–
19	58718269	rs7256349	G	A	326.86	1	–	–	–	–
16	25251378	rs142448363	T	C	326.84	1	–	–	–	–
9	93606436	rs201455170	G	A	326.62	1	–	–	–	–
13	70371028	rs111395379	C	T	326.55	1	–	–	–	–
17	28512323	rs138101458	T	G	324.92	1	–	–	–	–
15	83502065	rs11259953	A	C	323.78	1	–	–	–	–
10	132965122	rs202205724	C	T	323.5	1	–	–	–	–
19	38202515	rs12461753	G	A	323.25	1	–	–	–	–
5	126862430	rs148562350	A	G	322.54	1	–	–	–	–
10	47087609	rs79871698	G	A	319.32	1	–	–	–	–
7	150772536	rs141479576	C	T	319.06	1	–	–	–	–
4	76882438	rs202155622	G	A	318.72	1	–	–	–	–
1	222900515	rs147619457	A	G	317.76	1	–	–	–	–
6	158579374	rs115387731	C	T	317.46	1	–	–	–	–
15	32792079	rs201154822	C	T	316.32	3	–	–	–	–
9	2812337	rs150766325	A	G	314.71	1	–	–	–	–
3	119582406	rs72548709	C	T	312.86	1	–	–	–	–
4	99342451	rs187721964	G	A	312.78	1	–	–	–	–
1	241798944	rs201217182	T	C	312.65	1	–	–	–	–
5	167858371	rs3822660	G	T	311.71	2	–	–	–	–
11	43469560	rs142621657	C	T	310.69	1	–	–	–	–
15	83502066	rs11259954	C	G	310.31	1	–	–	–	–
5	86700730	rs138552646	T	C	308.26	1	–	–	–	–
6	50683021	rs200673328	T	A	307.9	1	–	–	–	–
20	47249079	rs202182429	C	T	307.71	1	–	–	–	–
11	56143490	rs79803210	T	A	305.9	3	–	–	–	–
10	79580908	rs148049980	G	A	305.46	1	–	–	–	–
12	100707230	rs185511199	A	G	304.29	1	–	–	–	–
3	49155400	rs201739210	T	A	302.96	1	–	–	–	–
8	97243340	rs34142481	C	T	302.34	1	–	–	–	–
2	238427266	rs200034833	C	T	302.33	1	–	–	–	–
X	107431079	rs143687848	G	A	302.1	1	–	–	–	–
7	150034215	rs202086113	G	T	301.81	1	–	–	–	–
19	48043509	rs140989558	G	A	299.56	1	–	–	–	–
17	66914191	rs117020693	C	A	298.61	1	–	–	–	–
5	167858372	rs3822659	T	G	298.16	2	–	–	–	–
13	78320753	rs201755795	G	A	297.71	1	–	–	–	–
17	2996173	rs140099014	C	G	297.35	1	–	–	–	–
13	31549000	rs202034582	C	T	296.43	1	–	–	–	–
7	38398564	rs1810377	A	G	295.34	2	–	–	–	–
2	163099483	rs76564309	A	G	295.06	1	–	–	–	–
4	39435942	rs182015595	C	T	294.23	1	–	–	–	–
1	89652071	rs561042	T	C	293.65	4	–	–	–	–
19	8615058	rs139211736	C	T	293.5	1	–	–	–	–
2	102968212	rs10204137	A	G	292.57	2	–	–	–	–
18	23637668	rs145555489	C	G	292.42	1	–	–	–	–
19	44981866	rs116970833	G	A	289.11	1	–	–	–	–
19	8316052	rs200803317	G	A	288.68	1	–	–	–	–
15	86123107	rs114785802	C	G	286.5	1	–	–	–	–
1	117122288	rs647711	G	C	285	2	–	–	–	–
19	9237436	rs61745558	G	A	284.28	1	–	–	–	–
17	48676825	rs58240016	G	A	283.73	1	–	–	–	–
1	248525330	rs56721857	A	G	282.5	2	–	–	–	–
1	248637417	rs74711605	C	T	282.26	2	–	–	–	–
8	11157598	rs200687372	A	G	281	1	–	–	–	–
3	75718184	rs199563424	C	T	280.97	4	–	–	–	–
17	56277676	rs189235341	G	A	280.01	1	–	–	–	–
2	113251800	rs141830950	A	G	279.44	1	–	–	–	–
1	248344104	rs142714055	A	C	278.02	1	–	–	–	–
19	39234667	rs145847537	G	A	277.85	1	–	–	–	–
12	4735969	rs2041291	G	A	277.18	2	–	–	–	–
4	141320021	rs2175563	C	T	276.79	1	–	–	–	–
6	28121058	rs200386851	A	C	276.4	1	–	–	–	–
2	185802872	rs186586318	T	C	273.62	1	–	–	–	–
1	57378149	rs1620075	G	T	273.06	2	–	–	–	–
15	36936489	rs182159142	G	C	272.68	1	–	–	–	–
4	55598066	rs201165084	G	A	272.56	1	–	–	–	–
21	11039033	rs28369127	G	A	271.39	1	–	–	–	–
19	35424541	rs190884569	G	A	269.29	1	–	–	–	–
7	76058841	rs144871193	G	A	266.36	1	–	–	–	–
4	156651348	rs201558687	G	A	265.14	1	–	–	–	–
15	102299942	rs202150008	G	A	262.97	1	–	–	–	–
19	51850299	rs74735908	G	A	262.89	1	–	–	–	–
3	39230110	rs200112152	C	T	262	1	–	–	–	–
22	24717843	rs146907080	A	G	261.43	1	–	–	–	–
11	7984946	rs146049194	G	A	258.65	1	–	–	–	–
3	121713043	rs144519399	G	A	257.5	2	–	–	–	–
11	7334771	rs188796269	C	T	257.41	1	–	–	–	–
17	58235051	rs185658468	A	T	257.31	1	–	–	–	–
9	137620579	rs75648697	G	A	256.4	1	–	–	–	–
19	14499616	rs139113505	C	T	256.29	1	–	–	–	–
7	100371473	rs314299	C	T	255.72	1	–	–	–	–
8	21904074	rs201297515	G	A	254.82	1	–	–	–	–
2	109087794	rs182645789	T	C	253.66	1	–	–	–	–
11	56143784	rs76325618	C	A	253.23	4	–	–	–	–
12	122669256	rs138682950	G	A	253.01	1	–	–	–	–
7	66270205	rs144779294	A	G	252.52	1	–	–	–	–
20	60913649	rs139957521	G	A	251.48	1	–	–	–	–
11	56143804	rs200433243	G	C	251.09	4	–	–	–	–
19	58966793	rs117311471	G	A	250.78	1	–	–	–	–
4	38830919	rs56139335	A	G	250.22	1	–	–	–	–
4	57181629	rs61750793	C	T	249.5	4	–	–	–	–
2	29446307	rs113994090	G	A	247.39	1	–	–	–	–
20	1895951	rs149634649	C	T	247.27	4	–	–	–	–
19	51430660	rs200660496	T	G	247.19	1	–	–	–	–
8	28638498	rs200884133	T	C	246.01	1	–	–	–	–
16	30441285	rs200319978	C	T	245.59	1	–	–	–	–
2	179640851	rs118161093	C	T	244	1	–	–	–	–
19	58774094	rs34914886	C	T	243.39	1	–	–	–	–
10	16916403	rs117400821	G	A	242.34	1	–	–	–	–
1	152538540	rs200494213	C	T	242.01	1	–	–	–	–
20	1895952	rs146163282	T	C	241.89	4	–	–	–	–
2	37463254	rs151093411	C	T	241.82	1	–	–	–	–
10	8007430	rs186133428	C	G	241.54	1	–	–	–	–
10	101165607	rs142860219	T	C	240.36	1	–	–	–	–
11	56143508	rs10791962	A	T	239.31	3	–	–	–	–
12	21695439	rs61733199	T	C	238.33	1	–	–	–	–
11	56143803	rs202193035	A	G	238.02	4	–	–	–	–
17	38430059	rs189784680	C	A	237.05	1	–	–	–	–
7	100550326	rs111371899	A	G	236.64	1	–	–	–	–
2	136537941	rs2304602	C	G	236.39	1	–	–	–	–
10	112540591	rs191342808	C	T	235.7	1	–	–	–	–
19	9075365	rs117401249	G	T	235.5	1	–	–	–	–
9	135505784	rs150301518	C	T	235.21	1	–	–	–	–
7	100679754	rs4992073	C	G	234.61	1	–	–	–	–
19	44778797	rs2884015	T	A	233.24	1	–	–	–	–
17	73826490	rs113461073	C	T	233.15	1	–	–	–	–
1	111060637	rs3748729	C	T	232.85	1	–	–	–	–
2	179443797	rs144295295	C	G	232.32	1	–	–	–	–
7	69364347	rs145480547	C	G	229.67	1	–	–	–	–
20	35414905	rs73109216	G	T	229.16	1	–	–	–	–
2	179593503	rs72648953	G	T	228.04	1	–	–	–	–
7	2740353	rs201758008	C	T	225.91	2	–	–	–	–
1	1686081	rs75816936	G	A	224.61	2	–	–	–	–
3	46786239	rs186615377	G	A	223.76	1	–	–	–	–
19	53116940	rs75857698	T	A	222.33	4	–	–	–	–
20	13782229	rs141758325	C	T	221.52	1	–	–	–	–
12	57578700	rs200489657	G	A	220.78	1	–	–	–	–
16	69965789	rs202095634	G	A	219.91	1	–	–	–	–
1	20141324	rs199500273	C	T	219.12	1	–	–	–	–
17	1686408	rs200701109	C	T	218.68	1	–	–	–	–
11	56143544	rs78532946	T	C	217.01	4	–	–	–	–
19	43269705	rs7245423	G	A	216.72	2	–	–	–	–
X	118603706	rs113356560	A	AG	216.51	1	–	–	–	–
9	69423887	rs199906260	A	G	216.5	4	–	–	–	–
2	74684500	rs141510101	A	G	214.34	1	–	–	–	–
17	41926136	rs148841815	G	A	213.76	1	–	–	–	–
8	126448393	rs56056430	G	A	213.34	1	–	–	–	–
6	158504545	rs78746658	A	C	212.9	1	–	–	–	–
11	280816	rs56159585	A	T	212.68	3	–	–	–	–
14	23344800	rs200366546	T	C	212.56	1	–	–	–	–
12	55820958	rs57387180	CA	C	212.3	1	–	–	–	–
18	21479338	rs141645580	C	T	210.98	1	–	–	–	–
4	39310505	rs183190812	T	C	210.3	1	–	–	–	–
5	127681152	rs199938409	C	G	209.07	1	–	–	–	–
13	111154110	rs75571926	C	T	208.46	1	–	–	–	–
11	48238422	rs187430875	G	A	205.26	1	–	–	–	–
6	47646727	rs145049982	G	A	204.84	1	–	–	–	–
12	123464783	rs145470258	A	G	204.8	1	–	–	–	–
19	43414761	rs9748	C	T	204.54	1	–	–	–	–
22	18368805	rs143872393	G	A	203.92	1	–	–	–	–
16	3645613	rs200807331	C	T	203.83	1	–	–	–	–
1	16891340	rs3962237	T	A	203.31	2	–	–	–	–
2	106498333	rs137868721	C	T	203.13	1	–	–	–	–
11	9726667	rs112935946	C	T	201.96	1	–	–	–	–
5	32087966	rs191639635	G	A	201.88	1	–	–	–	–
7	100491687	rs114782198	G	A	201.03	1	–	–	–	–
10	73046569	rs199873525	G	A	200.84	1	–	–	–	–
2	160086649	rs202038388	C	T	197.9	1	–	–	–	–
4	119947922	rs200290549	T	C	196.5	1	–	–	–	–
16	1537451	rs28473314	C	G	195.69	3	–	–	–	–
14	65199611	rs75568560	G	A	195.25	1	–	–	–	–
12	51740410	rs116944010	A	G	193.97	3	–	–	–	–
2	211521316	rs200569046	T	C	193.82	1	–	–	–	–
8	6794399	rs28488529	G	A	193.32	1	–	–	–	–
16	50741800	rs149071116	C	T	191.83	1	–	–	–	–
19	37211557	rs140175549	T	C	191.35	1	–	–	–	–
12	51740409	rs117443541	T	G	190.36	3	–	–	–	–
11	608013	rs201862192	G	A	190.14	1	–	–	–	–
14	70924697	rs45545935	A	G	188.54	4	–	–	–	–
16	23492022	rs142146460	C	T	187.76	1	–	–	–	–
6	32046944	rs9267799	C	T	187.68	2	–	–	–	–
19	22497267	rs201406037	C	T	184.56	1	–	–	–	–
10	82363350	rs201243229	C	T	183.59	1	–	–	–	–
6	43006405	rs200587174	G	A	183.35	1	–	–	–	–
22	23915479	rs139491925	T	A	183.13	1	–	–	–	–
5	150885550	rs202102338	C	T	182.61	1	–	–	–	–
16	88599700	rs67322929	CT	C	181.81	1	–	–	–	–
7	69755475	rs142643070	A	G	181.45	1	–	–	–	–
17	166600	rs67948060	GC	G	181.04	2	–	–	–	–
1	9322273	rs150901527	C	T	180.42	1	–	–	–	–
12	53185194	rs199625544	G	A	180	1	–	–	–	–
14	105419557	rs78204285	G	A	179.12	3	–	–	–	–
12	40880308	rs76624891	A	T	177.89	3	–	–	–	–
1	171688351	rs141906655	A	G	177.11	1	–	–	–	–
17	17697101	rs34083643	AG	A	177	3	–	–	–	–
14	105417766	rs2396457	G	A	175.74	3	–	–	–	–
19	6710651	rs200541526	G	A	173.88	1	–	–	–	–
1	16912085	rs201157551	T	C	172.69	3	–	–	–	–
1	17592187	rs146573703	G	A	172.59	1	–	–	–	–
10	37482118	rs199848126	C	A	172.12	1	–	–	–	–
2	232458459	rs60437000	C	A	171.58	1	–	–	–	–
11	56143427	rs75978130	T	G	170.08	4	–	–	–	–
9	124116908	rs115867734	C	T	169.52	1	–	–	–	–
20	31044043	rs201214520	T	G	169.51	1	–	–	–	–
17	8111076	rs201438176	C	T	169.29	1	–	–	–	–
12	53825147	rs116281343	G	A	167.27	1	–	–	–	–
17	34171711	rs181978759	G	A	166.48	1	–	–	–	–
10	37482117	rs201857349	C	A	166.11	1	–	–	–	–
6	158517193	rs189170886	C	T	165.65	1	–	–	–	–
7	100678433	rs4729651	A	T	165.6	1	–	–	–	–
1	144621588	rs76836025	G	T	165.1	1	–	–	–	–
15	79755583	rs61746211	C	T	164.76	1	–	–	–	–
7	75614497	rs28931608	G	A	164.62	1	–	–	–	–
8	52733231	rs75748152	G	A	164.62	1	–	–	–	–
21	11029605	rs10432979	A	G	164.58	2	–	–	–	–
8	6794400	rs28661751	C	G	164.43	1	–	–	–	–
15	85411523	rs139738663	C	T	164.41	1	–	–	–	–
8	91953092	rs145445808	G	A	163.74	1	–	–	–	–
17	39023279	rs141949869	C	T	163.66	1	–	–	–	–
9	131589328	rs201630640	C	G	163.46	1	–	–	–	–
14	24464310	rs61999853	C	A	163.43	1	–	–	–	–
1	157773679	rs200909970	G	A	163.31	1	–	–	–	–
7	100678434	rs4729652	C	A	162.78	1	–	–	–	–
12	42512924	rs147442957	C	T	161.69	3	–	–	–	–
22	30070923	rs145666157	C	T	160.96	1	–	–	–	–
15	30011116	rs140507225	C	T	160.95	1	–	–	–	–
12	40880309	rs78968767	G	C	160.3	3	–	–	–	–
10	118424453	rs199691882	T	C	159.16	1	–	–	–	–
6	152720813	rs199558070	A	G	159.14	1	–	–	–	–
1	53347210	rs74990705	A	G	158.66	1	–	–	–	–
1	148023040	rs200232291	G	C	158.38	1	–	–	–	–
9	69423703	rs200741673	A	C	157.69	4	–	–	–	–
6	159420783	rs138878442	C	G	155.27	1	–	–	–	–
22	50279588	rs200951526	C	T	155.26	1	–	–	–	–
7	100549543	rs79492129	G	A	155.12	4	–	–	–	–
1	152129100	rs200003389	C	T	154.53	1	–	–	–	–
9	70900911	rs200498038	G	GA	154.3	1	–	–	–	–
11	123900949	rs150048996	C	T	149.85	1	–	–	–	–
7	100549547	rs77743944	T	C	149.82	4	–	–	–	–
1	41483375	rs200045066	A	G	149.24	1	–	–	–	–
11	1093411	rs55824838	A	C	148.57	1	–	–	–	–
1	17086450	rs200858362	C	G	148.28	1	–	–	–	–
6	30955066	rs41288695	A	G	147.9	2	–	–	–	–
1	201179896	rs200323360	A	G	146.44	4	–	–	–	–
1	144621587	rs75868191	A	G	146.43	1	–	–	–	–
1	169394083	rs200927034	T	G	145.47	1	–	–	–	–
1	145296373	rs3969711	G	T	145.04	4	–	–	–	–
7	100678418	rs149183485	A	C	144.26	1	–	–	–	–
15	42171655	rs55637254	C	A	143.73	2	–	–	–	–
9	139957961	rs200681727	GC	G	143.66	1	–	–	–	–
5	32090312	rs141427696	T	C	143.47	1	–	–	–	–
17	48184448	rs149945889	G	A	143.1	1	–	–	–	–
X	10085582	rs5934750	G	A	142.71	1	–	–	–	–
6	168352422	rs201842235	C	A	142.47	1	–	–	–	–
5	96271441	rs17550815	T	A	141.67	1	–	–	–	–
19	54966557	rs35061854	G	C	140.9	1	–	–	–	–
8	66539611	rs77688035	A	G	140.52	1	–	–	–	–
10	47911590	rs201265056	G	A	139.53	4	–	–	–	–
11	64497601	rs2301562	C	G	139.18	1	–	–	–	–
5	177022364	rs200819997	G	A	139	1	–	–	–	–
19	22363879	rs7253403	T	C	138.19	1	–	–	–	–
4	145041707	rs7658293	C	A	137.84	3	–	–	–	–
19	54755922	rs12977062	C	T	137.61	1	–	–	–	–
19	53116975	rs201460258	T	G	137.26	3	–	–	–	–
3	14939088	rs2307092	G	A	136.82	2	–	–	–	–
12	40907352	rs77453597	G	C	135.93	2	–	–	–	–
17	166479	rs150472602	GCC	G,GCCC	135.76	2	–	–	–	–
4	190873352	rs199834564	T	C	133.42	2	–	–	–	–
2	152436012	rs199749747	T	G	131.74	1	–	–	–	–
20	32664866	rs11538302	G	A	131.19	1	–	–	–	–
15	74368293	rs2018461	A	G	129.47	3	–	–	–	–
12	40876757	rs79916386	A	G	128.82	1	–	–	–	–
16	21747639	rs200988634	G	T	128.69	1	–	–	–	–
13	114060494	rs192062943	G	C	128.43	1	–	–	–	–
19	53116976	rs201794892	C	A	128.39	3	–	–	–	–
19	22363634	rs76456473	C	A	126.96	4	–	–	–	–
11	56143382	rs77605314	G	A	126.72	2	–	–	–	–
20	31606510	rs183328639	G	A	126.6	1	–	–	–	–
12	11183052	rs199894662	G	A	125.83	3	–	–	–	–
19	54744209	rs8105096	T	C	125.67	1	–	–	–	–
20	46292275	rs200041967	T	C	124.75	1	–	–	–	–
1	12919624	rs80027487	C	G	123.19	1	–	–	–	–
15	22963770	rs199811708	A	G	123.13	1	–	–	–	–
4	39878692	rs185644408	C	T	122.96	1	–	–	–	–
16	68026029	rs148736668	A	G	122.8	1	–	–	–	–
12	40882767	rs200140715	A	G	122.54	1	–	–	–	–
4	190874255	rs75162394	A	T	121.99	3	–	–	–	–
14	92537388	rs12896589	T	C	121.54	1	–	–	–	–
12	122359408	rs12824001	G	A	120.36	1	–	–	–	–
19	4511746	rs62115192	A	T	120.34	2	–	–	–	–
11	1018251	rs201512930	C	T	120.31	3	–	–	–	–
14	19378020	rs202116908	C	A	120.27	1	–	–	–	–
22	29885638	rs190692435	T	A	120.26	2	–	–	–	–
2	97818261	rs139806872	G	T	119.33	1	–	–	–	–
11	1017744	rs200243990	T	C	118.77	1	–	–	–	–
7	100677523	rs10238201	A	C	117.9	1	–	–	–	–
4	190873331	rs199521313	G	T	117.66	3	–	–	–	–
1	11826351	rs144306270	G	A	116.85	1	–	–	–	–
9	90537892	rs147621256	G	C	115.28	4	–	–	–	–
11	56143371	rs74603381	T	G	113.58	2	–	–	–	–
7	100678130	rs150073598	G	A	112.25	1	–	–	–	–
16	29394632	rs78474034	T	G	111.51	2	–	–	–	–
19	52888050	rs76053634	A	G	111.37	1	–	–	–	–
3	75718693	rs199534015	G	A,T	110.09	4	–	–	–	–
7	100550342	rs74184351	T	C	109.62	4	–	–	–	–
21	11098708	rs75103008	C	A	109.61	3	–	–	–	–
21	11098716	rs75720584	A	C	108.62	3	–	–	–	–
9	69390009	rs200947461	A	G	108.55	1	–	–	–	–
11	12316383	rs199786165	CCTCCTA	C	107.94	1	–	–	–	–
3	75720552	rs144376266	C	A	107.94	2	–	–	–	–
14	92537387	rs12896588	T	G	107.72	1	–	–	–	–
10	102005580	rs151250620	G	A	107.42	1	–	–	–	–
4	145041708	rs7687256	T	C	107.19	3	–	–	–	–
14	20295779	rs11621884	C	G	106.51	1	–	–	–	–
X	2835989	rs143238998	A	C	105	1	–	–	–	–
3	75718142	rs139556811	C	T	104.87	3	–	–	–	–
11	56143426	rs79710312	A	G	104.8	4	–	–	–	–
11	56143370	rs77605888	G	A	104.74	2	–	–	–	–
12	11183066	rs138895028	A	T	104.68	2	–	–	–	–
12	40907353	rs77421616	C	T	104.1	3	–	–	–	–
3	65365139	rs201945322	G	C	103.33	1	–	–	–	–
19	40903705	rs76756143	C	T	103.24	1	–	–	–	–
9	139906958	rs200702540	G	C	103.18	1	–	–	–	–
7	149171494	rs200576835	G	A	103.03	1	–	–	–	–
12	72666488	rs78720771	G	A	102.56	3	–	–	–	–
4	190873367	rs200504744	A	T	101.99	2	–	–	–	–
1	17222466	rs201450225	G	C	101.49	2	–	–	–	–
15	83013957	rs200323394	T	C	101.24	1	–	–	–	–
19	4511139	rs201795490	T	C	99.74	2	–	–	–	–
13	20978318	rs200052140	C	T	99.7	1	–	–	–	–
3	75718989	rs181623333	G	A	99.26	1	–	–	–	–
5	1082758	rs111659532	C	G	98.57	3	–	–	–	–
17	80352303	rs62079523	G	A	98.39	1	–	–	–	–
1	154407101	rs143779412	A	G	98.07	1	–	–	–	–
19	19120936	rs141175813	C	T	97.86	1	–	–	–	–
5	96271440	rs17550808	A	T	97.68	1	–	–	–	–
9	69423700	rs200160733	G	A	97.38	4	–	–	–	–
3	75720351	rs201779080	T	G	96.35	4	–	–	–	–
1	248202474	rs144950416	A	G	96.13	1	–	–	–	–
11	1212967	rs148720899	T	C	95.6	3	–	–	–	–
13	114507948	rs200284298	C	A	95.51	1	–	–	–	–
3	118865247	rs200831051	G	C	95.06	1	–	–	–	–
3	47044214	rs146899838	C	T	93.43	1	–	–	–	–
19	7754251	rs117396061	G	C	92.92	1	–	–	–	–
X	49208299	rs199639782	C	T	92.86	1	–	–	–	–
7	1523677	rs201930120	T	A	92.12	1	–	–	–	–
1	144856817	rs3844239	T	C	92.06	4	–	–	–	–
12	40879559	rs111400732	G	A	91.97	1	–	–	–	–
7	100677974	rs113876641	A	G	91.97	1	–	–	–	–
7	151935799	rs199839047	A	G	91.88	2	–	–	–	–
12	42512938	rs200822565	T	A	91.67	2	–	–	–	–
7	100643832	rs199977491	C	G	91.34	3	–	–	–	–
20	17639850	rs111946504	C	T	90.9	1	–	–	–	–
1	16901021	rs200611498	A	G	90.89	1	–	–	–	–
1	11826186	rs145919329	G	T	90.83	1	–	–	–	–
7	100677516	rs58478927	A	G	90.65	1	–	–	–	–
7	100551331	rs77979106	G	T	90.58	2	–	–	–	–
9	139230499	rs201357540	G	A	90.47	1	–	–	–	–
7	100679316	rs199509433	T	A	89.2	1	–	–	–	–
1	144854608	rs2798855	T	G	88.8	2	–	–	–	–
7	100550816	rs62483690	G	A	88.72	2	–	–	–	–
1	16903904	rs202139191	C	G	88.35	2	–	–	–	–
11	1017483	rs79986665	T	G	87.21	3	–	–	–	–
2	46707884	rs201742486	A	G	87.17	4	–	–	–	–
2	96521486	rs201100797	G	A	86.67	1	–	–	–	–
9	69423330	rs200425688	T	A	86.47	1	–	–	–	–
8	10467625	rs141205444	T	A	86.31	3	–	–	–	–
7	100550339	rs80152825	G	A	86.08	4	–	–	–	–
X	2835995	rs150899882	C	A	86.01	1	–	–	–	–
17	20768763	rs201148033	T	C	85.72	1	–	–	–	–
22	40814662	rs200833366	C	T	85.72	1	–	–	–	–
11	1017988	rs112579249	G	T	85.69	1	–	–	–	–
8	10467653	rs73201156	C	T	85.54	1	–	–	–	–
10	126683071	rs61870306	G	C	84.41	3	–	–	–	–
1	12941742	rs4514247	G	A	84.23	1	–	–	–	–
2	96521481	rs200660194	C	T	83.65	1	–	–	–	–
2	96521484	rs200108004	G	A	83.65	1	–	–	–	–
2	96521483	rs201815665	T	C	83.64	1	–	–	–	–
11	1212847	rs200922784	C	T	83.56	2	–	–	–	–
12	42512830	rs76740071	T	A	82.9	3	–	–	–	–
19	4511094	rs201223343	C	T	82.58	2	–	–	–	–
1	152280688	rs116918835	A	G	82.44	4	–	–	–	–
1	17222463	rs113480411	C	G	81.73	2	–	–	–	–
7	76126737	rs145964625	C	T	81.29	1	–	–	–	–
2	179451454	rs72646859	G	A	81.01	1	–	–	–	–
6	106991388	rs200043897	T	C	80.86	1	–	–	–	–
7	100678127	rs200868593	A	C	80.69	1	–	–	–	–
12	72666485	rs74594364	A	G	80.31	3	–	–	–	–
12	40880729	rs199990441	A	G	80.28	2	–	–	–	–
19	55358659	rs139340501	G	A	80.26	2	–	–	–	–
9	69423339	rs201466492	C	A	79.8	1	–	–	–	–
7	100551334	rs76311216	A	T	78.85	2	–	–	–	–
8	10467626	rs141046710	C	T	78.78	4	–	–	–	–
4	57797265	rs144031960	A	G	78.48	1	–	–	–	–
7	100551332	rs77022449	T	C	78.37	2	–	–	–	–
4	175899075	rs140568401	C	T	78.03	2	–	–	–	–
19	38901633	rs34377632	C	T	77.95	1	–	–	–	–
21	11038998	rs1625628	G	A	77.41	1	–	–	–	–
3	75718412	rs146934204	C	T	77.15	2	–	–	–	–
4	367169	rs145966198	G	A	76.99	3	–	–	–	–
3	41860984	rs76318575	CT	C	76.8	1	–	–	–	–
1	144621642	rs11485968	A	G	76.77	1	–	–	–	–
3	75718105	rs183351111	C	G	75.44	4	–	–	–	–
2	97833468	rs199720452	G	A	75.38	1	–	–	–	–
11	55433292	rs150924885	C	T	75.03	1	–	–	–	–
7	100550960	rs79069510	A	C	74.86	3	–	–	–	–
8	10467547	rs201532540	G	A	74.74	1	–	–	–	–
19	9361740	rs201985790	CT	C	74.15	1	–	–	–	–
7	100550291	rs71540917	C	G,A	73.24	3	–	–	–	–
22	20936980	rs201035504	C	G	72.99	1	–	–	–	–
7	100552714	rs35212402	C	T	72.63	4	–	–	–	–
19	52888071	rs12975097	G	T	72.2	2	–	–	–	–
19	22363870	rs201994000	C	T	72.15	3	–	–	–	–
1	201179768	rs200871453	T	G	72.1	2	–	–	–	–
4	367199	rs114931928	A	T	71.64	2	–	–	–	–
10	126683190	rs78681531	C	A	71.5	3	–	–	–	–
X	6451869	rs35874450	C	T	70.96	1	–	–	–	–
22	21562488	rs200893453	G	A	70.9	2	–	–	–	–
3	75718673	rs201613842	G	A	70.78	3	–	–	–	–
7	100678148	rs200325294	C	G	70.75	1	–	–	–	–
19	52888049	rs75346003	C	A	70.73	2	–	–	–	–
2	97818262	rs147852915	C	G	69.55	2	–	–	–	–
1	248801610	rs150878651	G	A	69.28	1	–	–	–	–
9	109687821	rs200349681	C	T	69.16	1	–	–	–	–
7	100644303	rs144363228	G	A	68.97	1	–	–	–	–
15	83013936	rs202104598	T	C	68.27	1	–	–	–	–
19	58421080	rs145569539	G	T	68.27	1	–	–	–	–
3	195508787	rs202193202	G	T	68.27	1	–	–	–	–
11	1212961	rs113523130	T	C	67.91	2	–	–	–	–
3	195507481	rs71187737	A	G	67.88	1	–	–	–	–
7	117188750	rs201880593	C	T	67.78	2	–	–	–	–
X	102974035	rs201999101	C	T	67.68	1	–	–	–	–
19	20045119	rs144462767	C	A	67.64	1	–	–	–	–
10	3208567	rs28416720	T	G	67.36	3	–	–	–	–
7	100550777	rs28617762	T	C	67.27	3	–	–	–	–
8	124219469	rs56221642	T	G	67.21	1	–	–	–	–
19	46811935	rs147024241	A	C	67	1	–	–	–	–
3	39230773	rs150061276	C	T	66.99	1	–	–	–	–
12	31242358	rs199585751	G	A	66.73	1	–	–	–	–
14	19553852	rs138358738	G	A	66.46	1	–	–	–	–
5	23527641	rs200487743	A	G	66.39	1	–	–	–	–
22	16449617	rs200369404	A	G	66.33	2	–	–	–	–
1	16915551	rs202151903	T	C	65.62	1	–	–	–	–
2	97818264	rs150243949	G	T	65.57	2	–	–	–	–
11	117252491	rs59763167	C	G	65.32	1	–	–	–	–
3	75719028	rs146314621	G	T	65.17	1	–	–	–	–
12	123889492	rs61955124	A	C	64.4	1	–	–	–	–
1	6202310	rs200205875	C	A	64.15	1	–	–	–	–
3	75718862	rs73124986	C	T	63.43	2	–	–	–	–
8	10467532	rs200212325	A	G	62.68	2	–	–	–	–
7	100551371	rs75463292	G	C	62.65	1	–	–	–	–
3	75719249	rs145419907	G	T,A	62.52	4	–	–	–	–
12	52699033	rs61914259	G	A	62.23	1	–	–	–	–
7	100679318	rs200823544	A	C	62.23	1	–	–	–	–
1	201179173	rs76484008	G	A	61.66	1	–	–	–	–
9	67934748	rs202214101	C	T	61.61	4	–	–	–	–
19	40367444	rs201370318	C	T	61.5	2	–	–	–	–
19	4512438	rs61730734	C	A	61.3	1	–	–	–	–
3	195507433	rs202062831	G	A	61.23	1	–	–	–	–
8	10467628	rs143544262	G	A	60.86	2	–	–	–	–
7	100678110	rs201215592	C	G	60.77	1	–	–	–	–
8	52732958	rs200497338	G	A	60.62	3	–	–	–	–
6	30954559	rs140820905	A	C	60.37	1	–	–	–	–
11	1017892	rs75500881	C	G	60.29	2	–	–	–	–
1	201179645	rs202102778	C	G	59.78	2	–	–	–	–
1	248652058	rs199730299	G	A	59.05	2	–	–	–	–
12	31242362	rs3950588	A	G	58.18	1	–	–	–	–
7	100679388	rs142741280	A	C	58	1	–	–	–	–
1	248801611	rs143981271	C	T	57.97	1	–	–	–	–
3	48623145	rs145068043	G	A	57.88	1	–	–	–	–
5	1327571	rs148543913	G	C	57.65	1	–	–	–	–
12	123889486	rs61955123	G	C	56.62	1	–	–	–	–
4	190876256	rs140599307	C	T	55.61	1	–	–	–	–
1	201179633	rs199737720	A	G	55.59	2	–	–	–	–
20	17639807	rs78244614	C	T	55.09	2	–	–	–	–
9	69423340	rs199582319	A	G	54.95	2	–	–	–	–
2	97820434	rs200122064	T	G	54.67	1	–	–	–	–
7	100550755	rs28606475	A	C	54.24	1	–	–	–	–
1	16902780	rs199930813	C	A	54.23	1	–	–	–	–
11	1213111	rs201423830	C	T	54.22	1	–	–	–	–
19	4511376	rs200819033	C	A	53.9	2	–	–	–	–
12	40880184	rs12818645	G	A	53.77	2	–	–	–	–
18	9887416	rs2240909	A	C	53.58	1	–	–	–	–
17	165386	rs62054964	T	C	53.42	3	–	–	–	–
1	201180415	rs34808481	A	G	52.64	1	–	–	–	–
12	40884225	rs77076216	T	C	52.6	1	–	–	–	–
1	16892256	rs200425003	T	A	52.34	1	–	–	–	–
7	151970951	rs201009236	C	T	52.31	1	–	–	–	–
19	22155783	rs199604702	C	T	51.93	3	–	–	–	–
15	89399167	rs75469674	C	T	51.48	2	–	–	–	–
3	75719046	rs78651100	C	A	51.45	1	–	–	–	–
7	100680269	rs139009576	G	C	50.84	1	–	–	–	–
19	50156350	rs200033496	G	A	50.8	1	–	–	–	–
2	107051646	rs201262008	T	G	50.77	1	–	–	–	–
1	148004649	rs201407717	C	G	50.61	1	–	–	–	–
20	23066094	rs200119403	C	T	50.46	1	–	–	–	–
11	1213124	rs76521741	C	T	50.45	1	–	–	–	–
1	13183014	rs143348790	T	C	50.41	4	–	–	–	–
1	144852477	rs148370554	G	A	50.37	1	–	–	–	–
19	52888036	rs79685438	G	T	50.22	1	–	–	–	–
1	144856952	rs138789611	C	T	49.94	1	–	–	–	–
7	100551200	rs80033458	C	T	49.92	1	–	–	–	–
7	100679681	rs138951991	G	A	49.59	1	–	–	–	–
X	140994074	rs200821167	T	C	49.59	1	–	–	–	–
5	23527408	rs56001636	A	T	49.53	1	–	–	–	–
19	56029577	rs200457993	T	G,C	48.94	2	–	–	–	–
3	75832470	rs200732985	T	A	48.72	3	–	–	–	–
X	140993674	rs80336160	G	C	48.66	1	–	–	–	–
6	100061821	rs200429669	C	T	47.36	1	–	–	–	–
22	16277775	rs201571982	T	C	47.09	1	–	–	–	–
1	248524967	rs200915140	A	G	46.78	1	–	–	–	–
7	100679684	rs149393279	A	G	46.76	1	–	–	–	–
19	4511066	rs185740143	G	A	46.67	1	–	–	–	–
X	140993675	rs77214665	T	C	46.58	1	–	–	–	–
2	96521886	rs199628470	G	A	46.2	2	–	–	–	–
11	1017504	rs201997835	G	A	46.15	1	–	–	–	–
7	100634922	rs199720463	G	A	46.15	2	–	–	–	–
1	248652061	rs200544370	C	T	45.74	2	–	–	–	–
14	105418432	rs200510799	G	A	45.62	2	–	–	–	–
19	46915194	rs181007514	C	G	45.12	1	–	–	–	–
11	119044743	rs149129258	C	A	45.06	1	–	–	–	–
1	146055349	rs200002878	G	A	45.01	1	–	–	–	–
19	501802	rs75905809	G	C	44.93	2	–	–	–	–
11	1093430	rs199573018	C	A	44.86	1	–	–	–	–
3	195507126	rs446557	C	G	44.85	2	–	–	–	–
16	3119304	rs2981599	A	G	44.31	2	–	–	–	–
12	12247921	rs71435888	AT	A	44.17	2	–	–	–	–
1	248737293	rs200427293	G	A	43.76	2	–	–	–	–
16	4511868	rs141564520	G	C	43.23	1	–	–	–	–
12	8074055	rs199523896	T	C	43.13	2	–	–	–	–
9	67934780	rs201348645	T	C	42.97	3	–	–	–	–
11	1018066	rs199603265	G	A	42.29	3	–	–	–	–
4	367206	rs113884485	C	G	42.23	3	–	–	–	–
4	1547596	rs77549455	T	A	41.61	2	–	–	–	–
4	1389063	rs148588369	G	C	41.54	1	–	–	–	–
1	13183015	rs140373284	G	C	41.51	4	–	–	–	–
X	8138170	rs75657421	C	G	41.23	4	–	–	–	–
19	52888034	rs77864636	A	G	41.19	1	–	–	–	–
2	141625828	rs200955532	G	A	40.95	1	–	–	–	–
3	197894713	rs61793576	A	G	40.89	1	–	–	–	–
11	60971694	rs117494851	A	G	40.74	1	–	–	–	–
11	1017522	rs199592093	T	G	40.3	1	–	–	–	–
3	195508558	rs201559646	A	G	40.25	1	–	–	–	–
22	18727100	rs200677636	G	C	40.2	3	–	–	–	–
X	140994018	rs149195933	C	G	39.76	1	–	–	–	–
4	1388657	rs141796647	G	A	39.47	1	–	–	–	–
5	117874520	rs112008805	T	C	39.4	2	–	–	–	–
2	95542476	rs1052809	C	T	39.32	2	–	–	–	–
22	18727099	rs199540736	C	T	39.26	3	–	–	–	–
11	1270382	rs199736618	C	G	38.63	1	–	–	–	–
1	148004733	rs78149412	T	C	38.44	2	–	–	–	–
17	165324	rs202120819	C	A	38.42	3	–	–	–	–
19	53117007	rs144905073	G	T	38.36	1	–	–	–	–
6	16327921	rs201030692	C	A	38.32	1	–	–	–	–
3	75832500	rs199904132	A	G	37.88	1	–	–	–	–
X	6452036	rs5934292	A	G	37.76	1	–	–	–	–
12	40884677	rs4768280	T	A	37.55	1	–	–	–	–
4	88535832	rs201553143	A	G	37.34	4	–	–	–	–
1	46650064	rs2234268	G	A	37.2	1	–	–	–	–
3	195509127	rs200879287	A	G	37.17	3	–	–	–	–
3	75719282	rs74557632	G	C	36.98	1	–	–	–	–
17	48678124	rs201568823	G	A	36.86	1	–	–	–	–
11	1253980	rs202127660	A	G	36.5	1	–	–	–	–
1	248652071	rs199723306	G	C	36.42	2	–	–	–	–
1	13448199	rs143762964	C	T	36.3	4	–	–	–	–
9	69424121	rs201002653	T	G	36.17	2	–	–	–	–
11	66844801	rs141794037	C	T	35.89	1	–	–	–	–
4	88535831	rs200378069	G	A	35.75	4	–	–	–	–
22	21742684	rs200610234	C	T	35.45	2	–	–	–	–
5	140554118	rs13170917	A	G	35.45	2	–	–	–	–
1	248084471	rs149623571	A	G	35.26	1	–	–	–	–
19	501801	rs76476234	A	C	35.09	3	–	–	–	–
1	7890069	rs12750400	C	T	35.07	1	–	–	–	–
1	13448547	rs200801174	T	C	35.07	2	–	–	–	–
10	51623174	rs141118546	C	A	34.98	1	–	–	–	–
1	12907519	rs6702447	C	A	34.93	1	–	–	–	–
7	100550828	rs77595320	T	C	34.77	4	–	–	–	–
1	146459613	rs201093508	A	G	34.69	1	–	–	–	–
3	75718317	rs75469027	G	A	34.37	1	–	–	–	–
17	80317433	rs55929718	A	C	34.24	1	–	–	–	–
16	88802648	rs59550107	G	C	33.98	1	–	–	–	–
11	1258240	rs77287508	C	T	33.93	1	–	–	–	–
X	8138171	rs78723459	T	C	33.83	3	–	–	–	–
19	53117006	rs140513277	T	C	33.74	1	–	–	–	–
1	248084470	rs140846339	C	T	33.34	1	–	–	–	–
9	116835207	rs142095902	C	T	33.33	1	–	–	–	–
9	69423933	rs202094842	G	C	33.02	2	–	–	–	–
6	30954466	rs142955311	A	G	32.98	1	–	–	–	–
1	1431165	rs9792879	C	T	32.48	2	–	–	–	–
7	100678122	rs200607650	C	T	32.26	1	–	–	–	–
3	195507049	rs76834296	G	A	32.17	1	–	–	–	–
1	201179821	rs202024614	G	A	32.09	2	–	–	–	–
7	75028272	rs149273533	T	A	31.97	1	–	–	–	–
2	86697366	rs186664065	T	A	31.93	1	–	–	–	–
1	12907518	rs201750607	T	A	31.92	1	–	–	–	–
1	145352701	rs200265751	C	G	31.77	2	–	–	–	–
9	69423934	rs200410013	C	A	31.52	2	–	–	–	–
1	144013906	rs56334123	C	T	31.3	1	–	–	–	–
11	5809281	rs200275481	G	T	30.88	1	–	–	–	–
22	17387115	rs76180804	T	C	30.79	1	–	–	–	–
3	197880129	rs201793025	T	C	30.67	1	–	–	–	–
3	195506291	rs201839412	C	T	30.55	1	–	–	–	–
19	4511948	rs73920826	A	G	30.46	3	–	–	–	–
20	17639876	rs202069077	T	G	30.26	2	–	–	–	–
20	1895796	rs143735290	T	C	29.76	2	–	–	–	–
9	43822762	rs200440031	C	T	29.75	2	–	–	–	–
3	75718889	rs146793485	A	G	29.65	1	–	–	–	–
6	30954334	rs143481246	C	A	29.45	2	–	–	–	–
18	10604933	rs8097386	G	C	29.37	2	–	–	–	–
1	248525138	rs75096121	C	T	29.36	1	–	–	–	–
5	23527649	rs200479090	C	G	29.09	1	–	–	–	–
11	1213565	rs80315560	C	A	29.02	1	–	–	–	–
3	195506293	rs199596856	T	C	28.78	1	–	–	–	–
9	67291163	rs200595877	A	G	28.77	2	–	–	–	–
19	4511379	rs201457860	G	C	28.68	2	–	–	–	–
10	93505	rs147114528	C	T	28.54	1	–	–	–	–
1	12919681	rs118174776	A	G	28.49	1	–	–	–	–
7	151932997	rs199831680	C	T	28.16	1	–	–	–	–
11	5809280	rs201810252	G	T	28.01	1	–	–	–	–
19	53117002	rs199821089	A	G	28	1	–	–	–	–
1	145302676	rs200242621	G	T	27.78	1	–	–	–	–
2	91900154	rs200992723	G	C	27.67	1	–	–	–	–
22	20645834	rs201039590	C	T	27.6	2	–	–	–	–
2	95542377	rs72817671	C	T	27.43	1	–	–	–	–
1	152081444	rs148335014	G	A	27.23	1	–	–	–	–
4	1388508	rs55703801	T	C	27.17	2	–	–	–	–
12	40908798	rs202216648	G	A	27.03	1	–	–	–	–
11	1213460	rs200307483	G	A	26.92	1	–	–	–	–
9	69423928	rs201782862	G	C	26.66	2	–	–	–	–
11	1018090	rs201615772	G	T	26.64	1	–	–	–	–
11	1093273	rs55659850	T	A,C	26.16	3	–	–	–	–
10	51853633	rs199520696	C	T	26.1	1	–	–	–	–
7	100641744	rs200229903	C	T	26.08	1	–	–	–	–
6	30954263	rs140684982	T	C	25.87	1	–	–	–	–
7	151927023	rs58528565	G	C	25.6	1	–	–	–	–
1	145298168	rs28610541	G	A	25.48	1	–	–	–	–
10	105752404	rs80262674	G	T	25.48	1	–	–	–	–
7	100550285	rs78054189	C	T	25.39	2	–	–	–	–
7	151927067	rs60244562	T	C	25.06	2	–	–	–	–
1	13718460	rs200509275	A	G	25.03	1	–	–	–	–
12	11420495	rs12811806	G	A	24.83	1	–	–	–	–
10	126683150	rs201671356	A	G	24.78	1	–	–	–	–
1	145313405	rs202020927	C	T	24.07	1	–	–	–	–
9	67926929	rs199768362	C	A	24.05	2	–	–	–	–
22	18671398	rs202042092	A	C	23.98	2	–	–	–	–
18	10604934	rs8097387	G	C	23.96	1	–	–	–	–
1	201178984	rs12758581	G	A	23.91	1	–	–	–	–
19	55349061	rs1130479	T	A	23.88	1	–	–	–	–
7	100646140	rs139823939	T	C	23.88	1	–	–	–	–
2	96519500	rs78607440	C	T	23.85	1	–	–	–	–
11	1213246	rs79770616	G	A	23.76	1	–	–	–	–
11	1213231	rs77107032	C	A	23.74	1	–	–	–	–
2	27324354	rs1057391	C	T	23.68	1	–	–	–	–
7	100679390	rs150982179	A	G	23.64	1	–	–	–	–
19	56736102	rs201600248	A	T	22.71	1	–	–	–	–
12	40876601	rs78176002	A	G	22.67	2	–	–	–	–
1	201180317	rs200678915	A	G	22.54	1	–	–	–	–
5	23527643	rs199802267	A	C	22.25	1	–	–	–	–
8	12043032	rs199637314	C	T	22.14	1	–	–	–	–
4	190878563	rs137858630	C	A	22.13	3	–	–	–	–
1	12907508	rs138145027	T	C	21.97	1	–	–	–	–
7	100644772	rs201195632	C	T	21.93	2	–	–	–	–
2	495322	rs112349410	G	A	21.89	1	–	–	–	–
8	1733482	rs111861349	C	G	21.84	1	–	–	–	–
1	201178844	rs201505263	T	C	21.79	2	–	–	–	–
16	1306685	rs3993986	A	G	21.69	1	–	–	–	–
11	58892376	rs199853146	C	A	21.54	1	–	–	–	–
5	23527482	rs55862350	A	T	21.31	1	–	–	–	–
1	201178876	rs189258058	G	A	21.3	2	–	–	–	–
15	82637334	rs77281226	T	C	21.16	1	–	–	–	–
11	1017768	rs201538911	G	A	21.11	1	–	–	–	–
1	117158898	rs186152746	C	T	21.02	1	–	–	–	–
4	71347060	rs74904873	A	C	20.78	1	–	–	–	–
8	10465152	rs192863038	A	C	20.71	2	–	–	–	–
17	165111	rs71355220	C	T	20.13	2	–	–	–	–
X	8434278	rs201489511	C	G	20.1	1	–	–	–	–
19	55255326	rs200426472	C	T	20	1	–	–	–	–
17	16068340	rs76780359	C	T	19.95	1	–	–	–	–
19	501695	rs77685069	C	T	19.9	2	–	–	–	–
2	107049593	rs202028443	T	C	19.8	1	–	–	–	–
20	17639790	rs111560928	C	T	19.42	1	–	–	–	–
8	10467479	rs13279196	C	T	19.37	2	–	–	–	–
7	100551065	rs78250618	T	C	19.28	1	–	–	–	–
12	40884219	rs79876156	A	G	19.22	1	–	–	–	–
12	133049522	rs111553643	C	T	19.17	1	–	–	–	–
9	69423920	rs200155133	G	A	19.02	2	–	–	–	–
19	48305670	rs201483839	A	G	18.9	2	–	–	–	–
2	130877584	rs201936889	G	T	18.89	1	–	–	–	–
8	10467478	rs201821435	A	G	18.81	2	–	–	–	–
15	22471522	rs201045870	C	T	18.78	1	–	–	–	–
12	40879439	rs184675593	A	G	18.52	1	–	–	–	–
1	17085820	rs1806515	G	A	18.41	2	–	–	–	–
6	16327918	rs28555263	C	A	18.29	1	–	–	–	–
16	70211370	rs144090331	C	G	18.2	1	–	–	–	–
19	58420682	rs202194085	T	C	18.15	1	–	–	–	–
4	1388891	rs79209471	T	C	17.89	1	–	–	–	–
5	68692367	rs200909538	T	A	17.81	2	–	–	–	–
2	91900163	rs201675309	G	A	17.59	1	–	–	–	–
X	140994069	rs150327147	T	A	17.46	1	–	–	–	–
11	1253976	rs76956995	A	G	17.4	1	–	–	–	–
1	152192163	rs61814943	G	T	17.39	1	–	–	–	–
2	96521669	rs200905909	C	T	17.37	1	–	–	–	–
17	16068343	rs78230791	G	A	17.06	1	–	–	–	–
21	11026766	rs113613822	C	T	16.82	1	–	–	–	–
11	1997487	rs200849493	A	G	16.78	1	–	–	–	–
14	23020690	rs201208032	A	C	16.74	1	–	–	–	–
1	16909061	rs200499873	T	G	16.72	1	–	–	–	–
14	23744823	rs3208861	A	T	16.61	1	–	–	–	–
19	58385546	rs201682072	G	T	16.6	1	–	–	–	–
15	34819943	rs201094284	C	T	16.45	1	–	–	–	–
1	47395874	rs148507594	A	C	16.26	1	–	–	–	–
19	4511466	rs200872255	C	G	16.26	1	–	–	–	–
3	195508452	rs200683272	G	T	16.26	1	–	–	–	–
2	495358	rs113156877	A	G	16.22	1	–	–	–	–
16	28914740	rs200445830	G	C	15.93	1	–	–	–	–
7	100634905	rs61747424	A	T	15.88	1	–	–	–	–
11	1212865	rs111461149	T	C	15.84	1	–	–	–	–
15	22471481	rs199914184	G	T	15.76	1	–	–	–	–
X	118604006	rs201245447	A	G	15.75	2	–	–	–	–
3	195509100	rs199952370	G	A	15.6	1	–	–	–	–
7	100634877	rs61745827	C	T	15.54	1	–	–	–	–
19	22363861	rs7253392	T	C	15.37	1	–	–	–	–
7	100680296	rs201970250	A	C	15.36	1	–	–	–	–
9	111929421	rs10979724	G	C	14.9	1	–	–	–	–
9	111929420	rs10979723	C	G	14.78	1	–	–	–	–
12	9085218	rs201644380	C	T	14.68	1	–	–	–	–
4	190873347	rs73024948	A	G	14.62	1	–	–	–	–
5	121487968	rs116012229	C	T	14.13	1	–	–	–	–
X	24382429	rs113091397	C	G	13.93	1	–	–	–	–
8	10467460	rs200849023	C	T	13.39	1	–	–	–	–
19	53116856	rs199873537	T	A	13.37	1	–	–	–	–
7	100681317	rs201412788	G	A	13.34	1	–	–	–	–
2	179300979	rs77419724	A	T	13.23	1	–	–	–	–
5	1328276	rs62329697	T	C	13.18	1	–	–	–	–
11	1093550	rs55941874	T	C	13.16	2	–	–	–	–
1	201180085	rs55883779	G	A	13	1	–	–	–	–
11	1017772	rs199757729	C	T	12.73	1	–	–	–	–
7	100644089	rs138618518	C	A	12.66	1	–	–	–	–
7	144061414	rs199822092	G	A	12.65	1	–	–	–	–
19	2811727	rs139083127	A	G	12.49	1	–	–	–	–
2	98128143	rs201832547	T	C	12.36	1	–	–	–	–
12	11461520	rs12369219	G	C	12.34	1	–	–	–	–
11	1093336	rs56161903	C	A	12.33	1	–	–	–	–
12	50745972	rs34493444	A	G	12.3	2	–	–	–	–
22	16449784	rs200562384	C	A	12.21	2	–	–	–	–
12	133049534	rs60344040	G	A	12.15	1	–	–	–	–
7	100644090	rs149265838	G	A	11.72	1	–	–	–	–
5	179071892	rs4990389	C	T	11.67	1	–	–	–	–
19	9002576	rs80214581	T	C	11.57	1	–	–	–	–
16	21747633	rs464696	A	C	11.53	1	–	–	–	–
17	15640806	rs200208182	A	C	11.3	1	–	–	–	–
19	3595006	rs34486470	A	G	11.07	1	–	–	–	–
12	123879666	rs61955119	A	G	10.76	1	–	–	–	–
12	40881958	rs201014901	T	G	10.64	1	–	–	–	–
6	30955024	rs77433662	A	G	10.56	1	–	–	–	–
12	40884218	rs78685867	T	A	10.55	1	–	–	–	–
12	40884216	rs78559489	A	T	10.54	1	–	–	–	–
1	12887174	rs61777003	C	T	10.5	1	–	–	–	–
7	82784399	rs111553729	A	G	10.43	1	–	–	–	–
5	23527650	rs201134410	A	T	10.39	1	–	–	–	–
4	1388697	rs113316888	C	T	10.27	1	–	–	–	–
1	111957562	rs201662631	C	G	10.23	1	–	–	–	–
2	79385787	rs77686105	G	A	10	1	–	–	–	–
